# Supplementary material for: Efficacy, Safety and Feasibility of Superior Vena Cava Isolation in Patients Undergoing Atrial Fibrillation Catheter Ablation: An Up-to-Date Review
Source: Biomedicines. 2023 Mar 27;11(4):1022. doi: 10.3390/biomedicines11041022 (PMC10136264; doi:10.3390/biomedicines11041022)
Supplement: Supplementary file 1 [file biomedicines-11-01022-s001.zip]

Archive with 1 entries (1 files):
- biomedicines-2272416-supplementary.pdf
